# Supplementary material for: Effects of a WeChat-based PERMA model positive psychological intervention on Chinese women after termination of pregnancy: a randomized controlled trial
Source: Front Psychol. 2026 Jul 20;17:1823918. doi: 10.3389/fpsyg.2026.1823918 (PMC13429383; doi:10.3389/fpsyg.2026.1823918)
Supplement: Supplementary File S1 — Intervention data. [file Table_1.xlsx]

## Sheet: Sheet1
		Intervention group 1		Junior High School 1	Staff 1	Introverted 1	Good 1	Planed 1	None 1		Natural Conception 1	Yes 1	Strongly disagree 5																																	None 0
		Control group 2		High school/ Technical school 2	Farming 2	Moderate 2	Neutral 2	Unplaned 2	Once 2		Assisted Reproduction 2	No 2	Disagree 4																																	Very few 1
				College/Bachelor's Degree 3	Self-employed 3	Extroverted 3	Poor 3		≥ 2 times 3				Neutual 3																																	Few 2
				Postgraduate and Above 4	Others 4								Agree 2																																	Some 3
													Strongly agree 1																																	Many 4
													Baseline																																	Very many 5
Admission No.	Randomization No.	Group	Age	Education level	Occupation	Personality	Family Relationship	Pregnancy Intention	Adverse Reprodutive Histroy	Gestational Age	Conception Method	Obstetric History	Y1	Y2	Y3	Y4	Y5	Y6	Y7	Y8	Y9	Y10	Y11	Y12	Y13	Y14	Y15	Y16	Y17	Y18	Y19	Y20	Y21	Y22	Y23	Y24	Y25	Y26	Y27	Y28	Y29	Y30	Y31	Y32	Y33	H1	H2	H3	H4
117	1	1	40	3	1	2	1	1	1	12	1	2	3	4	3	1	1	3	3	3	1	3	2	3	3	3	3	1	2	3	4	1	1	3	2	1	4	4	4	5	4	5	1	1	4	1	4	4	2
20	2	1	25	3	2	3	1	1	1	13	2	2	2	3	2	3	2	2	2	2	2	2	2	2	2	4	2	3	3	3	3	2	2	2	3	3	3	3	3	3	3	3	3	4	3	4	5	4	4
72	3	1	29	4	1	3	1	1	3	15	1	1	3	3	2	3	2	2	2	1	2	2	2	2	3	2	3	2	3	3	3	3	3	2	2	2	2	1	1	1	2	2	3	1	1	4	3	3	2
12	4	1	28	3	1	2	3	1	2	13	2	1	4	4	4	1	2	3	1	1	1	4	2	1	1	4	2	1	1	1	1	1	1	2	2	2	1	1	1	1	1	2	1	1	5	3	2	5	3
79	5	1	27	1	4	2	1	2	1	13	1	2	3	4	3	4	2	3	3	2	1	1	3	3	3	3	1	2	1	2	3	3	1	2	2	2	1	1	4	1	4	3	1	3	3	2	1	1	4
9	6	1	32	3	3	1	1	1	2	12	1	1	2	2	2	2	1	1	2	2	1	1	1	1	2	2	2	1	1	1	1	1	1	1	1	2	1	1	1	1	2	1	1	1	1	3	4	3	3
29	7	1	26	3	1	2	1	1	3	14	1	1	5	1	2	3	4	3	3	1	1	1	3	3	3	4	3	3	3	3	4	3	3	3	3	3	3	4	4	3	3	2	3	3	2	4	4	5	5
32	8	1	37	1	3	2	2	2	2	16	1	1	3	1	2	1	3	3	2	2	1	3	3	3	3	3	3	2	2	2	2	2	4	3	2	2	2	4	2	1	2	3	3	3	3	4	2	4	3
97	9	1	36	3	4	2	1	1	2	16	1	2	3	4	2	1	3	1	3	1	1	2	3	3	3	3	3	2	2	3	3	4	4	3	2	1	3	3	4	2	1	1	1	2	4	4	2	4	2
43	10	1	39	2	4	2	1	2	1	13	2	1	4	4	4	1	4	4	4	2	1	3	3	3	4	3	3	4	1	4	1	1	1	4	1	1	4	1	4	4	1	1	1	2	4	3	4	4	5
60	11	1	30	3	1	2	1	1	1	16	1	2	3	4	2	4	3	3	3	1	2	3	3	3	3	3	1	1	1	1	1	1	1	1	1	1	1	1	1	1	1	1	1	1	1	3	4	3	5
70	12	1	31	1	4	1	1	2	3	13	1	1	2	3	1	1	3	3	4	1	2	3	2	2	2	2	2	2	3	2	2	4	4	2	3	3	3	2	2	2	3	2	4	2	3	4	2	5	3
34	13	1	26	3	1	2	3	1	1	14	2	2	2	3	3	5	2	4	3	1	2	3	3	2	2	2	3	3	2	2	3	3	3	3	3	3	3	3	3	3	1	2	3	3	3	3	3	4	3
21	14	1	37	3	3	2	1	1	2	12	1	2	3	2	3	3	3	3	2	1	1	2	3	3	3	3	3	3	2	4	4	3	3	3	3	3	3	3	2	2	2	3	3	3	4	4	2	2	2
10	15	1	27	3	1	2	1	1	1	13	1	2	4	2	2	2	4	2	3	1	1	3	3	3	2	3	3	2	3	3	4	2	3	3	2	3	4	3	3	3	1	3	3	3	3	3	3	2	2
90	16	1	29	3	2	2	2	1	2	13	2	1	2	2	2	3	4	3	2	2	1	3	3	2	3	3	3	2	3	3	3	3	2	1	3	1	3	2	1	1	3	2	4	4	4	3	3	3	3
31	17	1	36	3	3	1	1	1	2	15	1	2	4	2	4	1	2	4	1	1	2	4	1	2	2	3	1	1	1	1	1	1	2	2	4	2	2	3	3	3	1	3	3	3	3	3	3	2	3
88	18	1	38	3	1	2	1	2	3	12	2	1	4	3	3	3	3	2	2	1	2	3	1	3	3	2	2	1	3	3	3	2	3	4	1	3	4	2	4	3	2	3	4	1	1	4	4	2	4
50	19	1	29	3	4	2	1	1	2	12	1	2	4	3	3	3	2	3	3	2	1	4	1	3	1	3	1	1	2	3	3	4	2	2	2	4	3	2	3	4	2	2	4	4	4	4	3	4	2
1	20	1	34	2	4	2	1	2	2	16	1	2	3	2	2	2	4	2	2	2	2	2	1	1	2	1	4	1	3	3	3	3	2	2	2	2	2	4	3	3	1	3	1	1	1	4	3	3	3
11	21	1	32	4	2	1	3	1	2	12	1	2	4	2	2	2	2	3	4	1	1	2	4	3	3	3	1	2	3	3	3	4	2	4	2	1	1	4	2	2	3	4	4	4	4	3	3	4	3
66	22	1	28	3	3	3	1	1	1	14	2	2	3	3	3	3	3	2	2	3	3	3	2	2	2	3	3	3	2	2	2	3	3	2	2	2	3	2	3	3	3	2	3	3	3	2	2	2	1
14	23	1	24	3	2	2	1	1	2	15	1	2	2	3	3	3	3	3	4	1	1	4	3	3	2	1	4	1	2	3	1	1	2	3	1	2	4	3	4	4	3	3	4	3	1	3	3	3	2
5	24	1	32	3	3	1	2	2	2	13	1	2	3	2	3	3	2	4	3	1	2	2	2	2	3	1	3	4	2	3	3	2	2	3	3	2	4	3	2	2	2	2	4	3	4	3	3	2	3
73	25	1	34	3	1	2	1	2	2	17	1	1	2	2	2	2	3	3	4	1	1	4	3	3	1	1	1	3	4	3	3	1	3	3	3	2	3	3	2	2	2	2	3	3	3	3	3	3	3
84	26	1	36	3	2	2	1	2	2	13	1	2	4	2	2	2	2	4	2	1	2	4	4	4	3	4	2	1	3	3	2	4	1	4	1	3	4	2	2	2	2	2	3	3	3	3	4	3	3
101	27	1	28	3	4	1	1	1	3	14	2	2	4	3	3	3	3	3	3	1	1	3	3	3	3	2	2	3	3	2	1	1	1	1	1	2	3	3	3	3	3	4	3	1	1	3	4	3	4
103	28	1	27	3	2	2	1	2	1	16	1	2	4	1	4	2	3	2	4	1	1	3	4	3	3	3	3	1	3	3	2	2	4	4	2	3	2	3	2	2	3	3	3	4	2	2	2	2	3
33	29	1	25	4	3	2	1	1	2	13	1	1	4	2	4	3	4	3	3	2	1	3	2	3	4	3	3	3	2	3	3	3	2	2	2	2	4	2	4	2	2	4	2	2	2	4	4	2	2
118	30	1	34	4	1	2	1	1	2	12	1	2	2	2	3	2	3	2	3	2	1	3	3	3	3	1	4	2	2	4	4	2	2	2	2	2	2	2	2	1	2	2	2	2	2	2	3	4	2
65	31	1	36	1	4	2	1	2	1	16	1	2	4	3	2	3	2	4	3	1	1	2	3	2	1	4	2	3	3	3	2	4	3	2	1	2	3	4	3	3	3	3	2	2	2	2	2	2	3
41	32	1	27	3	1	3	1	1	2	13	1	1	3	2	4	2	3	2	4	1	1	4	2	2	4	2	2	3	3	3	3	1	2	2	3	3	2	2	2	2	2	2	2	2	2	2	2	2	2
24	33	1	29	2	4	2	1	2	1	14	1	2	4	4	1	1	1	4	4	2	1	1	4	4	4	3	3	3	3	2	2	2	2	2	2	2	3	3	3	3	3	3	3	3	3	3	3	3	4
23	34	1	26	3	1	2	3	1	1	17	1	2	3	3	2	2	3	3	2	2	3	3	3	3	3	3	3	1	1	3	3	3	2	3	3	3	3	4	3	2	2	2	3	4	2	2	3	2	3
81	35	1	36	3	2	3	1	1	2	15	1	1	2	1	3	3	3	3	3	2	2	3	3	2	2	2	2	3	2	2	2	3	3	4	3	3	3	3	3	2	2	2	2	2	2	2	3	3	3
27	36	1	37	3	2	3	1	1	1	12	1	2	1	1	4	1	1	4	4	1	2	4	2	4	2	2	2	4	2	3	3	2	2	3	3	3	3	3	3	3	3	3	3	3	3	3	3	3	3
102	37	1	27	3	1	1	1	2	2	14	2	2	3	4	2	3	3	4	2	2	2	2	2	2	2	3	5	3	3	2	3	2	4	2	3	3	2	2	2	2	2	2	2	2	3	4	2	4	2
18	38	1	28	4	1	2	1	1	3	15	1	1	3	3	3	1	3	3	4	2	2	2	2	3	2	3	3	1	1	2	2	2	2	2	2	2	2	2	2	2	4	2	2	2	2	4	4	4	2
93	39	1	33	3	1	2	2	1	1	13	1	1	4	3	3	3	4	3	3	1	2	2	2	2	3	4	2	2	2	4	2	2	2	4	3	4	3	3	3	3	3	3	2	3	2	3	3	2	2
105	40	1	36	4	3	3	1	1	2	16	1	2	4	1	4	2	1	2	2	2	3	1	4	4	4	2	1	3	2	3	4	3	3	3	2	3	3	2	1	4	3	2	2	2	2	2	4	4	2
85	41	1	27	3	4	3	1	2	1	13	1	2	3	4	2	3	3	3	4	2	3	2	1	2	2	1	1	4	1	1	1	1	1	2	5	2	3	3	2	4	2	4	3	3	4	3	4	3	2
56	42	1	29	3	1	2	1	1	1	14	1	1	3	4	2	3	3	3	3	1	2	2	3	3	3	3	3	3	3	4	4	3	2	3	2	3	1	2	3	1	2	2	2	2	2	2	4	3	4
74	43	1	32	3	1	2	2	1	1	13	1	1	3	3	3	3	3	2	2	1	2	2	2	2	2	2	2	3	3	4	3	2	3	2	3	3	2	2	3	3	3	4	3	3	3	3	3	3	3
4	44	1	29	2	2	2	1	2	3	12	2	2	3	1	3	2	3	4	4	1	3	4	2	3	2	2	3	2	3	3	1	1	3	2	3	2	1	1	2	2	2	4	4	4	4	4	3	2	2
47	45	1	35	3	1	2	2	1	1	13	1	2	4	4	4	3	3	3	3	1	3	4	3	3	2	2	2	1	2	2	2	2	3	2	5	4	2	3	3	3	3	3	3	3	2	3	3	5	3
53	46	1	27	2	1	2	2	2	2	13	1	1	3	3	3	3	3	3	3	1	3	3	3	4	2	2	2	2	3	2	2	3	2	2	2	4	2	3	3	3	3	3	4	3	3	3	3	3	4
61	47	1	33	3	1	2	1	1	1	13	1	2	3	3	3	3	3	3	3	1	1	3	4	2	3	3	3	3	3	4	2	3	4	3	3	2	2	2	2	2	3	3	2	3	2	3	3	3	3
28	48	1	35	3	4	2	1	1	2	13	1	2	4	2	4	2	2	3	3	1	2	1	3	3	2	3	3	2	2	3	3	2	2	2	2	2	3	3	2	3	3	3	3	3	2	2	5	2	2
7	49	1	27	3	3	2	1	2	2	14	1	2	3	1	2	2	3	2	3	2	1	3	4	3	2	2	3	1	3	2	2	2	3	3	2	3	2	3	2	2	2	3	3	4	2	2	2	2	3
57	50	1	41	3	4	1	1	2	3	12	1	1	4	3	3	3	3	2	4	1	3	3	3	2	2	2	2	3	3	4	3	3	4	3	3	3	3	1	3	2	3	2	3	2	2	3	5	2	2
38	51	1	34	4	1	2	2	1	1	14	1	2	3	3	3	3	3	3	3	1	2	3	3	2	2	4	2	2	2	2	2	4	2	4	2	3	3	3	3	2	2	2	2	2	4	4	3	3	3
68	52	1	38	2	2	3	1	1	3	13	2	1	3	3	3	3	3	3	3	2	2	3	3	1	3	3	3	3	3	3	3	3	3	3	3	4	4	2	2	2	2	2	2	2	2	2	4	3	2
115	53	1	36	1	1	2	1	1	2	17	1	1	2	1	1	3	3	3	3	2	2	3	3	4	2	2	2	3	2	2	2	3	3	4	3	3	3	3	3	2	2	2	2	2	2	2	3	3	3
80	54	1	32	3	4	2	2	2	2	14	1	2	3	3	3	3	3	3	3	1	1	4	4	2	2	2	3	2	3	3	3	3	3	2	3	2	2	2	3	4	3	4	2	2	4	4	4	4	4
98	55	1	32	3	1	2	1	1	1	16	1	2	3	3	3	3	3	3	2	2	2	3	5	2	2	3	2	3	2	3	3	3	3	3	3	2	2	3	1	4	2	1	1	1	1	4	3	3	2
59	56	1	31	3	2	3	1	1	3	13	1	1	3	3	2	3	4	3	3	1	1	3	3	2	3	2	3	2	4	3	2	3	2	3	2	2	2	1	4	2	3	3	3	2	3	3	3	3	3
2	57	1	29	2	3	2	1	1	1	15	2	2	2	1	3	1	3	2	4	1	3	4	1	3	4	2	2	3	2	2	2	2	2	2	4	2	2	1	3	3	3	2	2	3	2	3	3	3	4
8	58	1	33	3	4	2	1	2	2	14	1	1	2	2	2	2	4	3	3	1	1	3	1	3	3	3	3	3	3	3	3	2	3	3	3	2	2	2	2	3	3	3	3	3	3	4	4	4	3
67	59	1	27	4	1	2	1	1	1	13	1	1	3	4	1	3	2	2	2	1	2	3	2	3	3	3	3	3	3	3	4	5	4	1	1	1	4	1	2	3	4	2	2	3	3	3	3	3	3
116	60	2	34	1	2	3	2	1	3	13	1	2	2	3	3	2	4	3	2	2	2	2	1	2	4	2	3	3	3	3	4	4	3	3	2	2	3	3	3	1	3	3	3	2	4	2	2	3	3
69	61	2	32	3	1	2	1	1	2	12	1	2	3	3	3	2	3	3	2	2	2	2	2	3	3	3	3	3	3	3	3	3	4	3	2	2	2	3	3	4	2	2	3	2	3	1	3	3	2
39	62	2	28	3	4	3	2	1	1	13	2	2	4	2	3	3	1	2	2	1	2	4	4	3	3	3	3	3	4	4	3	5	4	2	2	4	2	4	2	3	4	3	3	3	3	3	3	3	3
55	63	2	32	4	1	2	1	1	2	15	1	2	3	2	2	4	2	2	3	2	3	4	2	2	2	3	2	3	3	2	1	3	4	2	3	5	4	4	2	3	3	2	2	3	4	3	3	3	4
89	64	2	32	4	3	2	1	1	1	14	2	2	3	3	1	3	3	4	2	1	2	4	3	2	3	3	2	2	3	3	2	2	4	4	2	2	2	3	4	2	3	3	2	2	3	3	3	4	4
92	65	2	26	3	1	2	2	1	2	14	2	1	3	3	3	4	3	3	3	2	2	2	2	4	4	4	3	3	4	3	3	2	3	4	3	3	3	4	3	2	2	4	4	4	4	3	3	3	3
48	66	2	34	4	2	1	1	2	1	12	1	2	1	2	2	1	2	2	4	1	1	4	4	4	3	1	4	3	3	3	2	2	3	3	3	4	4	3	2	4	2	3	3	3	3	3	3	3	2
44	67	2	36	3	1	2	1	1	2	13	1	2	4	2	3	3	3	4	4	1	2	1	2	3	3	3	3	3	3	2	1	3	3	3	3	3	4	3	4	3	3	4	3	4	2	3	3	2	3
54	68	2	31	3	2	2	1	1	2	16	2	1	4	2	3	3	3	3	1	2	2	3	3	1	1	3	2	3	2	2	1	2	2	1	2	2	3	2	2	2	2	2	2	5	4	3	1	2	2
112	69	2	28	4	2	2	3	2	1	14	1	1	3	3	3	3	2	2	2	2	2	2	2	2	3	2	2	2	3	3	3	2	3	3	3	4	3	3	4	3	3	3	3	3	2	4	4	3	3
51	70	2	30	3	1	1	1	2	1	12	1	2	3	3	5	5	3	3	3	2	2	3	3	3	3	4	3	3	3	3	3	3	4	2	2	2	2	2	4	2	2	2	2	2	2	3	4	4	3
99	71	2	23	1	2	2	1	1	3	12	1	1	4	2	4	4	3	3	2	2	2	3	3	2	3	4	2	3	3	3	2	3	4	2	3	2	3	3	3	3	3	2	3	3	3	5	3	3	3
17	72	2	26	3	2	2	1	1	2	13	2	2	3	5	3	3	4	3	2	1	1	3	3	3	3	3	2	3	2	2	1	1	2	2	2	2	2	3	3	4	3	3	3	1	1	3	3	3	3
108	73	2	36	3	3	2	2	1	1	17	1	1	3	3	4	1	4	4	2	1	2	1	2	2	2	2	2	2	3	3	3	3	4	2	2	4	3	3	3	2	3	2	3	4	4	4	4	4	4
25	74	2	27	1	4	2	1	1	2	16	1	2	4	2	2	2	1	2	2	1	2	3	2	3	3	3	3	3	2	2	2	2	4	4	2	2	3	3	3	3	3	2	2	3	4	3	3	3	3
3	75	2	36	3	2	2	1	1	2	13	1	1	3	3	1	3	4	3	3	1	2	4	2	3	3	3	3	3	3	3	3	3	3	3	3	1	2	4	1	1	4	2	2	3	3	3	3	4	3
62	76	2	31	2	4	2	1	2	1	14	2	1	2	1	3	2	3	4	3	1	2	4	3	2	2	2	2	2	2	2	2	3	3	2	3	3	4	3	2	3	2	2	3	4	4	3	3	2	2
13	77	2	42	3	3	1	2	2	3	13	1	2	3	2	2	2	3	3	3	1	1	3	3	3	3	3	3	3	2	3	3	2	3	4	3	4	2	2	2	2	2	1	1	3	4	4	2	3	4
63	78	2	35	1	4	3	1	1	1	15	1	1	2	3	2	2	2	3	3	1	1	3	2	2	3	2	2	3	3	3	2	2	2	2	2	3	2	2	2	2	2	2	2	4	3	4	5	4	3
95	79	2	31	3	1	3	1	1	2	12	2	2	3	3	1	2	4	4	3	1	2	1	3	2	1	2	2	2	2	2	2	2	4	2	2	4	2	2	2	2	2	2	2	3	3	4	2	4	2
94	80	2	27	3	2	3	3	1	1	12	1	2	2	2	2	3	3	3	3	1	1	3	3	2	2	2	1	2	2	2	2	2	2	1	1	1	3	1	1	1	3	3	3	3	3	3	4	4	3
45	81	2	29	3	4	1	1	2	1	12	1	1	3	3	4	3	4	4	4	1	2	4	4	3	4	3	3	3	3	2	2	2	2	2	2	3	3	3	3	3	3	3	3	4	1	3	4	3	5
106	82	2	31	3	4	2	1	2	2	14	1	1	4	1	3	2	4	1	1	1	2	4	1	2	2	2	2	2	2	2	2	2	2	2	2	2	3	4	2	4	2	2	1	3	3	4	2	5	2
75	83	2	36	3	1	2	1	2	2	13	1	2	3	3	1	3	4	3	3	1	2	4	2	3	3	3	3	3	3	3	3	3	3	3	3	1	2	4	1	1	4	2	2	3	3	3	3	4	3
107	84	2	37	3	2	2	2	1	2	14	2	1	4	3	2	3	4	2	2	1	2	3	1	3	4	3	2	2	2	3	4	2	2	3	2	3	3	3	3	3	3	2	3	1	1	4	3	3	3
35	85	2	28	3	3	2	1	1	3	12	1	1	3	4	2	2	3	4	3	1	2	3	3	3	3	3	3	3	3	3	3	3	3	3	3	3	3	3	3	3	3	3	3	1	1	3	3	4	4
36	86	2	33	2	2	2	1	1	1	14	1	2	3	3	1	3	2	3	3	2	2	3	3	4	2	2	2	2	2	2	2	3	2	2	1	1	3	4	2	2	3	3	4	4	3	3	3	3	3
86	87	2	36	4	2	3	1	2	3	13	1	2	3	3	1	3	4	3	3	1	2	4	2	3	3	3	3	3	3	3	3	3	3	3	3	1	2	4	1	1	4	2	2	3	3	3	3	4	3
6	88	2	26	3	3	1	1	2	1	12	2	1	4	2	3	4	2	2	2	1	2	4	3	2	2	2	2	2	4	2	2	4	2	2	2	4	3	4	2	4	2	1	3	3	2	3	3	3	3
40	89	2	35	3	1	3	1	2	1	12	2	2	4	4	3	3	4	4	3	1	3	3	3	3	3	3	3	3	3	2	3	2	3	3	3	2	1	1	1	1	1	1	1	1	1	4	4	2	4
78	90	2	24	3	2	2	3	1	2	14	1	1	2	2	2	2	4	2	4	1	2	2	2	3	2	2	3	2	2	3	3	2	3	2	2	2	2	2	3	2	3	2	3	4	4	4	3	4	3
114	91	2	29	3	1	2	1	1	1	13	1	2	2	2	2	2	3	2	2	2	2	4	3	3	2	2	2	1	2	2	3	2	2	3	2	3	3	2	2	3	2	2	3	1	1	4	3	3	3
15	92	2	35	3	1	2	1	1	3	17	1	1	3	3	3	4	3	3	3	2	2	2	2	2	2	2	2	2	1	1	1	3	2	2	2	4	3	3	3	3	3	3	3	3	3	3	3	4	3
19	93	2	29	3	4	1	1	1	1	16	1	2	4	2	2	4	2	2	2	1	3	4	2	2	3	3	3	3	3	2	1	3	4	3	3	5	4	4	2	3	3	2	2	3	4	3	3	3	4
71	94	2	26	3	1	2	1	1	1	14	1	1	4	2	3	3	3	4	4	1	2	4	2	3	2	3	3	2	2	3	3	2	2	2	2	3	3	3	3	3	3	2	4	1	3	3	3	2	3
82	95	2	40	4	2	2	1	1	3	13	1	1	4	2	3	3	3	3	4	2	2	3	3	2	2	1	1	3	3	4	3	3	2	3	1	2	4	2	1	4	2	2	4	4	1	3	3	3	3
22	96	2	40	4	1	3	1	2	2	13	1	2	3	3	3	3	2	2	2	2	2	2	2	4	1	2	2	2	2	1	1	1	2	2	2	2	2	2	3	3	3	3	1	3	3	3	4	3	3
30	97	2	29	1	2	1	1	2	1	16	1	2	4	2	2	4	2	2	2	1	3	4	2	2	3	3	3	3	3	2	1	3	4	3	3	5	4	4	2	3	3	2	2	3	4	3	3	3	4
64	98	2	28	3	4	2	1	2	2	12	1	1	3	3	1	1	3	3	3	2	3	3	3	1	3	3	3	3	3	3	3	3	3	3	3	3	3	2	1	1	2	2	2	4	2	3	4	3	4
76	99	2	34	2	1	2	1	1	3	14	1	1	2	2	4	4	3	3	2	2	3	3	3	2	1	1	1	3	4	4	4	3	3	1	3	2	3	2	2	2	3	1	3	3	3	2	2	2	3
49	100	2	33	2	2	2	2	1	2	12	2	1	3	1	3	3	4	3	2	1	1	3	3	2	2	2	3	2	3	3	2	3	2	2	3	2	2	3	3	3	3	3	3	3	3	3	3	3	3
42	101	2	36	4	1	2	1	1	2	12	1	2	3	3	1	1	4	4	4	1	1	4	4	2	2	3	2	3	2	3	3	2	2	3	3	2	3	3	3	1	1	3	4	1	1	2	3	2	4
77	102	2	33	3	4	3	1	1	1	13	1	1	2	2	2	2	4	2	4	1	1	3	4	2	3	2	3	2	2	3	2	3	2	3	2	2	2	3	3	1	2	4	3	2	4	2	2	2	3
110	103	2	27	1	3	1	3	2	1	13	1	1	2	1	3	2	3	4	3	1	3	4	3	3	4	2	2	3	2	2	2	2	2	1	2	2	3	2	4	4	3	3	3	3	3	2	2	2	2
100	104	2	28	2	1	2	1	1	3	13	1	2	4	1	1	1	4	2	2	1	1	2	3	3	3	2	3	3	3	3	2	3	3	3	3	2	3	3	3	3	3	3	3	3	3	3	3	3	4
96	105	2	32	3	4	2	2	1	1	14	1	2	3	3	3	3	2	2	2	2	2	2	2	4	1	2	2	2	2	1	1	1	2	2	2	2	2	2	3	3	3	3	1	3	3	3	4	3	3
37	106	2	31	3	1	2	1	1	2	16	1	1	3	1	1	3	3	3	2	1	2	2	2	3	1	1	1	1	1	1	1	1	3	2	3	3	3	3	3	2	2	3	3	3	3	2	3	2	3
113	107	2	30	2	2	2	1	1	1	13	1	2	4	3	4	2	2	3	4	2	1	3	3	4	4	2	2	3	3	2	2	3	2	2	2	2	3	3	3	2	3	3	3	3	3	3	3	3	3
83	108	2	24	3	1	2	2	1	2	12	1	1	2	4	3	2	3	3	3	2	3	4	1	2	2	3	3	2	2	2	2	2	4	3	3	2	1	1	1	3	3	3	4	3	4	4	3	3	3
87	109	2	32	3	3	3	1	2	2	12	2	2	3	2	2	3	3	2	2	1	3	4	3	3	3	3	2	3	2	3	2	3	1	4	3	3	3	3	3	3	3	3	3	1	3	4	4	3	2
58	110	2	28	4	4	2	1	2	3	15	1	2	2	2	2	2	2	2	2	1	2	3	3	3	3	2	2	3	2	3	3	3	3	1	3	3	4	2	2	2	2	2	2	2	4	3	3	3	4
91	111	2	30	2	1	1	1	1	2	13	1	2	4	3	1	1	3	3	3	2	3	2	1	1	1	2	1	2	2	2	2	2	1	2	4	1	2	2	2	4	2	2	1	3	4	2	2	4	4
16	112	2	29	2	4	1	1	1	2	13	1	1	3	3	3	3	3	3	3	2	1	2	3	3	3	3	3	3	2	1	3	3	3	3	3	2	3	3	3	3	2	3	2	2	3	3	4	3	5
109	113	2	28	4	2	2	1	1	2	16	1	1	3	3	3	3	3	3	4	2	2	3	1	1	2	2	3	2	2	1	2	2	1	2	2	3	3	3	3	3	3	3	4	2	2	2	4	3	4
46	114	2	31	3	3	3	1	2	1	13	2	1	3	3	4	3	4	3	3	1	1	3	2	3	2	2	2	3	3	3	2	3	3	3	4	2	2	4	2	3	3	4	2	1	5	3	3	3	3
111	115	2	33	2	4	2	1	2	3	15	1	2	4	1	3	1	3	2	1	1	3	2	3	3	2	2	2	3	2	3	3	1	2	4	2	3	1	2	2	2	1	3	1	2	4	4	3	3	3
26	116	2	28	1	1	1	2	1	1	13	2	2	2	4	4	2	4	3	3	1	1	3	2	3	4	2	3	3	3	2	3	2	2	3	4	4	1	1	1	1	1	1	3	2	4	3	3	5	2
52	117	2	23	3	4	2	1	1	2	14	1	2	3	2	1	3	2	4	2	1	2	3	3	3	3	2	3	2	2	1	1	2	2	2	2	3	3	3	2	3	2	3	3	2	3	3	3	2	4
104	118	2	38	4	2	2	1	1	1	12	1	2	1	1	2	2	3	2	3	1	2	2	2	2	2	2	2	3	3	3	3	2	2	1	1	2	2	2	2	2	2	3	3	2	2	3	3	3	3
[truncated: 149 more columns]
